# Supplementary material for: An asymmetric protoplast fusion and screening method for generating celeriac cybrids
Source: Sci Rep. 2021 Feb 25;11:4553. doi: 10.1038/s41598-021-83970-y (PMC7907277; doi:10.1038/s41598-021-83970-y)
Supplement: Supplementary file 1 — Supplementary Information [file 41598_2021_83970_MOESM1_ESM.xlsx]

## Sheet: Supplementary Table 1
*2 techincal replicates were used to calculate the average, unless otherwise steated on the remarks section
Code	Type of fusion	Experiment from wich the regenerant is originating from	Type of sample used for DNA extraction	Donor for the fusion/ parent	Cq* value for Atp1	Cq* value for Atp9	Remarks
1	control acceptor		mix suspension regenerants	celeriac 'Diamant' suspension 24 parent	39.2018	40	average of 12 replicates
2	control donor		mix seedlings	carrot 'Dolanka' parent	16.05	23.0075	average of 4 replicates
3	control donor		mix seedlings	carrot 'Parmex' parent	16.675	20.5272	average of 18 replicates
4	control donor		mix seedlings	coriander parent	18.5145	24.647	average of 20 replicates
5	control donor		mix seedlings	white celery 'WL253' parent	33.9463	40	average of 8 replicates
6	control NTC		water	NTC	37.0867	40
7	electrofusion	Experiment 4- electrofusion D	5 plantlets pooled	carrot 'Dolanka'	40	40
8	electrofusion	Experiment 4- electrofusion D	5 plantlets pooled	carrot 'Dolanka'	40	40
9	electrofusion	Experiment 4- electrofusion D	5 plantlets pooled	carrot 'Dolanka'	37.83	40
10	electrofusion	Experiment 4- electrofusion D	5 plantlets pooled	carrot 'Dolanka'	40	40
11	electrofusion	Experiment 4- electrofusion D	5 plantlets pooled	carrot 'Dolanka'	40	40
12	electrofusion	Experiment 4- electrofusion D	5 plantlets pooled	carrot 'Dolanka'	38.735	40
13	electrofusion	Experiment 4- electrofusion D	5 plantlets pooled	carrot 'Dolanka'	38.9	40
14	electrofusion	Experiment 4- electrofusion D	5 plantlets pooled	carrot 'Dolanka'	40	40
15	electrofusion	Experiment 4- electrofusion D	5 plantlets pooled	carrot 'Dolanka'	40	40
16	electrofusion	Experiment 4- electrofusion D	5 plantlets pooled	carrot 'Dolanka'	40	40
17	electrofusion	Experiment 4- electrofusion D	5 plantlets pooled	carrot 'Dolanka'	39.255	40
18	electrofusion	Experiment 4- electrofusion D	microplants pooled per jar	carrot 'Dolanka'	36.43	38.63
19	electrofusion	Experiment 4- electrofusion D	microplants pooled per jar	carrot 'Dolanka'	36.345	40
20	electrofusion	Experiment 4- electrofusion D	microplants pooled per jar	carrot 'Dolanka'	35.82	40
21	electrofusion	Experiment 4- electrofusion D	microplants pooled per jar	carrot 'Dolanka'	35.895	40
22	electrofusion	Experiment 4- electrofusion D	microplants pooled per jar	carrot 'Dolanka'	31.32	38.75	Atp1 amplicon sequenced
23	electrofusion	Experiment 4- electrofusion D	microplants pooled per jar	carrot 'Dolanka'	35.245	40
24	electrofusion	Experiment 4- electrofusion F	5 plantlets pooled	carrot 'Parmex'	36.865	35.07
25	electrofusion	Experiment 4- electrofusion F	5 plantlets pooled	carrot 'Parmex'	36.59	40
26	electrofusion	Experiment 4- electrofusion F	5 plantlets pooled	carrot 'Parmex'	36.595	40
27	electrofusion	Experiment 4- electrofusion F	5 plantlets pooled	carrot 'Parmex'	37.08	38.37
28	electrofusion	Experiment 4- electrofusion F	5 plantlets pooled	carrot 'Parmex'	36.85	39.43
29	electrofusion	Experiment 4- electrofusion F	5 plantlets pooled	carrot 'Parmex'	37.645	40
30	electrofusion	Experiment 4- electrofusion F	5 plantlets pooled	carrot 'Parmex'	36.51	40
31	electrofusion	Experiment 4- electrofusion F	5 plantlets pooled	carrot 'Parmex'	37.01	40
32	electrofusion	Experiment 4- electrofusion F	5 plantlets pooled	carrot 'Parmex'	36.72	40
33	electrofusion	Experiment 4- electrofusion F	5 plantlets pooled	carrot 'Parmex'	36.855	40
34	electrofusion	Experiment 4- electrofusion F	5 plantlets pooled	carrot 'Parmex'	36.705	40
35	electrofusion	Experiment 4- electrofusion F	5 plantlets pooled	carrot 'Parmex'	37.32	40
36	electrofusion	Experiment 4- electrofusion F	5 plantlets pooled	carrot 'Parmex'	37.02	40
37	electrofusion	Experiment 4- electrofusion F	5 plantlets pooled	carrot 'Parmex'	37.505	40
38	electrofusion	Experiment 4- electrofusion F	5 plantlets pooled	carrot 'Parmex'	37.48	40
39	electrofusion	Experiment 4- electrofusion F	5 plantlets pooled	carrot 'Parmex'	37.405	40
40	electrofusion	Experiment 4- electrofusion F	5 plantlets pooled	carrot 'Parmex'	37.235	40
41	electrofusion	Experiment 4- electrofusion F	5 plantlets pooled	carrot 'Parmex'	37.7375	40
42	electrofusion	Experiment 4- electrofusion F	5 plantlets pooled	carrot 'Parmex'	36.905	40
43	electrofusion	Experiment 4- electrofusion F	5 plantlets pooled	carrot 'Parmex'	37.89	40
44	electrofusion	Experiment 4- electrofusion G	5 plantlets pooled	carrot 'Parmex'	36.86	40
45	electrofusion	Experiment 4- electrofusion G	5 plantlets pooled	carrot 'Parmex'	36.775	40
46	electrofusion	Experiment 4- electrofusion G	5 plantlets pooled	carrot 'Parmex'	37.125	40
47	electrofusion	Experiment 4- electrofusion G	5 plantlets pooled	carrot 'Parmex'	36.755	40
48	electrofusion	Experiment 4- electrofusion G	5 plantlets pooled	carrot 'Parmex'	37.115	40
19	electrofusion	Experiment 4- electrofusion G	5 plantlets pooled	carrot 'Parmex'	36.695	40
50	electrofusion	Experiment 4- electrofusion G	5 plantlets pooled	carrot 'Parmex'	37.035	40
51	electrofusion	Experiment 4- electrofusion G	5 plantlets pooled	carrot 'Parmex'	36.575	40
52	electrofusion	Experiment 4- electrofusion G	5 plantlets pooled	carrot 'Parmex'	37.985	40
53	electrofusion	Experiment 4- electrofusion G	5 plantlets pooled	carrot 'Parmex'	37.605	40
54	electrofusion	Experiment 5- electrofusion 2	5 plantlets pooled	carrot 'Parmex'	42.915	40
55	electrofusion	Experiment 5- electrofusion 2	5 plantlets pooled	carrot 'Parmex'	41.415	40
56	electrofusion	Experiment 5- electrofusion 2	5 plantlets pooled	carrot 'Parmex'	38.855	37.96
57	electrofusion	Experiment 5- electrofusion 2	5 plantlets pooled	carrot 'Parmex'	39.985	37.55
58	electrofusion	Experiment 5- electrofusion 2	5 plantlets pooled	carrot 'Parmex'	42.89	40
59	electrofusion	Experiment 5- electrofusion 2	5 plantlets pooled	carrot 'Parmex'	42.425	40
60	electrofusion	Experiment 5- electrofusion 2	5 plantlets pooled	carrot 'Parmex'	39.375	40
61	electrofusion	Experiment 5- electrofusion 2	5 plantlets pooled	carrot 'Parmex'	41.94	40
62	electrofusion	Experiment 5- electrofusion 2	5 plantlets pooled	carrot 'Parmex'	39.16	40
63	electrofusion	Experiment 5- electrofusion 2	5 plantlets pooled	carrot 'Parmex'	40.58	40
64	electrofusion	Experiment 5- electrofusion 2	5 plantlets pooled	carrot 'Parmex'	42.52	40
65	electrofusion	Experiment 5- electrofusion 2	5 plantlets pooled	carrot 'Parmex'	41.225	40
66	electrofusion	Experiment 5- electrofusion 2	5 plantlets pooled	carrot 'Parmex'	41.365	40
67	electrofusion	Experiment 5- electrofusion 2	5 plantlets pooled	carrot 'Parmex'	42.715	40
68	electrofusion	Experiment 5- electrofusion 2	5 plantlets pooled	carrot 'Parmex'	42.01	38.64
69	electrofusion	Experiment 5- electrofusion 2	5 plantlets pooled	carrot 'Parmex'	40.48	40
70	electrofusion	Experiment 5- electrofusion 2	5 plantlets pooled	carrot 'Parmex'	41.86	40
71	electrofusion	Experiment 5- electrofusion 2	5 plantlets pooled	carrot 'Parmex'	42.045	40
72	electrofusion	Experiment 5- electrofusion 2	5 plantlets pooled	carrot 'Parmex'	39.785	40
73	electrofusion	Experiment 5- electrofusion 2	5 plantlets pooled	carrot 'Parmex'	42.015	40
74	electrofusion	Experiment 5- electrofusion 2	microplants pooled per jar	carrot 'Parmex'	38.005	40
75	electrofusion	Experiment 5- electrofusion 2	microplants pooled per jar	carrot 'Parmex'	38.28	40
76	electrofusion	Experiment 5- electrofusion 2	microplants pooled per jar	carrot 'Parmex'	37.3	40
77	electrofusion	Experiment 5- electrofusion 2	microplants pooled per jar	carrot 'Parmex'	36.81	37.575
78	electrofusion	Experiment 5- electrofusion 2	microplants pooled per jar	carrot 'Parmex'	37.995	40
79	electrofusion	Experiment 5- electrofusion 2	microplants pooled per jar	carrot 'Parmex'	37.345	40
80	electrofusion	Experiment 5- electrofusion 2	microplants pooled per jar	carrot 'Parmex'	36.315	40
81	electrofusion	Experiment 5- electrofusion 2	microplants pooled per jar	carrot 'Parmex'	36.655	40
82	PEG fusion	Experiment 5- PEG fusion 2	5 plantlets pooled	carrot 'Parmex'	41.395	40
83	PEG fusion	Experiment 5- PEG fusion 2	5 plantlets pooled	carrot 'Parmex'	38.78	36.87
84	PEG fusion	Experiment 5- PEG fusion 2	5 plantlets pooled	carrot 'Parmex'	38.42	40
85	PEG fusion	Experiment 5- PEG fusion 2	5 plantlets pooled	carrot 'Parmex'	41.925	39.51
86	PEG fusion	Experiment 5- PEG fusion 2	5 plantlets pooled	carrot 'Parmex'	39.695	40
87	PEG fusion	Experiment 5- PEG fusion 3	5 plantlets pooled	carrot 'Parmex'	37.58	34.925
88	PEG fusion	Experiment 5- PEG fusion 4	5 plantlets pooled	carrot 'Parmex'	39.375	40
89	PEG fusion	Experiment 5- PEG fusion 4	5 plantlets pooled	carrot 'Parmex'	38.725	40
90	PEG fusion	Experiment 5- PEG fusion 4	5 plantlets pooled	carrot 'Parmex'	38.93	40
91	PEG fusion	Experiment 5- PEG fusion 4	5 plantlets pooled	carrot 'Parmex'	38.195	40
92	PEG fusion	Experiment 5- PEG fusion 3	5 plantlets pooled	carrot 'Parmex'	38.725	37.42
93	PEG fusion	Experiment 5- PEG fusion 3	5 plantlets pooled	carrot 'Parmex'	39.36	40
94	PEG fusion	Experiment 5- PEG fusion 3	5 plantlets pooled	carrot 'Parmex'	39.49	40
95	PEG fusion	Experiment 5- PEG fusion 3	5 plantlets pooled	carrot 'Parmex'	38.03	40
96	PEG fusion	Experiment 5- PEG fusion 3	5 plantlets pooled	carrot 'Parmex'	37.79	40
97	PEG fusion	Experiment 5- PEG fusion 3	5 plantlets pooled	carrot 'Parmex'	39.605	40
98	PEG fusion	Experiment 5- PEG fusion 3	5 plantlets pooled	carrot 'Parmex'	41.205	40
99	PEG fusion	Experiment 5- PEG fusion 3	5 plantlets pooled	carrot 'Parmex'	41.845	36.705
100	PEG fusion	Experiment 5- PEG fusion 3	5 plantlets pooled	carrot 'Parmex'	41.87	40
101	PEG fusion	Experiment 5- PEG fusion 3	5 plantlets pooled	carrot 'Parmex'	38.42	40
102	PEG fusion	Experiment 5- PEG fusion 4	microplants pooled per jar	carrot 'Parmex'	39	40
103	PEG fusion	Experiment 5- PEG fusion 4	microplants pooled per jar	carrot 'Parmex'	36.81	40
104	PEG fusion	Experiment 5- PEG fusion 3	microplants pooled per jar	carrot 'Parmex'	38.05	40
105	PEG fusion	Experiment 5- PEG fusion 3	microplants pooled per jar	carrot 'Parmex'	37.485	40
106	PEG fusion	Experiment 5- PEG fusion 3	microplants pooled per jar	carrot 'Parmex'	36.83	40
107	PEG fusion	Experiment 5- PEG fusion 3	microplants pooled per jar	carrot 'Parmex'	38.21	40
108	PEG fusion	Experiment 5- PEG fusion 1	microplants pooled per jar	carrot 'Parmex'	36.73	40
109	PEG fusion	Experiment 5- PEG fusion 1	microplants pooled per jar	carrot 'Parmex'	36.755	40
110	PEG fusion	Experiment 5- PEG fusion 1	microplants pooled per jar	carrot 'Parmex'	38.2	40
111	electrofusion	Experiment 5- electrofusion 2	5 plantlets pooled	coriander	42.575	40
112	electrofusion	Experiment 5- electrofusion 2	5 plantlets pooled	coriander	38.17	40
113	electrofusion	Experiment 5- electrofusion 2	5 plantlets pooled	coriander	41.05	40
114	electrofusion	Experiment 5- electrofusion 2	5 plantlets pooled	coriander	39.445	40
115	electrofusion	Experiment 5- electrofusion 2	5 plantlets pooled	coriander	38.76	40
116	electrofusion	Experiment 5- electrofusion 2	5 plantlets pooled	coriander	44.185	40
117	electrofusion	Experiment 5- electrofusion 2	5 plantlets pooled	coriander	37.475	40
118	electrofusion	Experiment 5- electrofusion 2	5 plantlets pooled	coriander	38.37	40
119	electrofusion	Experiment 5- electrofusion 2	5 plantlets pooled	coriander	38.6	40
120	electrofusion	Experiment 5- electrofusion 2	5 plantlets pooled	coriander	41.79	40
121	electrofusion	Experiment 5- electrofusion 2	5 plantlets pooled	coriander	39.845	37.27
122	electrofusion	Experiment 5- electrofusion 2	5 plantlets pooled	coriander	40.965	40
123	electrofusion	Experiment 5- electrofusion 2	5 plantlets pooled	coriander	39.115	40
124	electrofusion	Experiment 5- electrofusion 2	5 plantlets pooled	coriander	44.035	40
125	electrofusion	Experiment 5- electrofusion 2	5 plantlets pooled	coriander	40.83	40
126	electrofusion	Experiment 5- electrofusion 2	5 plantlets pooled	coriander	41.9	40
127	electrofusion	Experiment 5- electrofusion 1	5 plantlets pooled	coriander	40.175	40
128	electrofusion	Experiment 5- electrofusion 1	5 plantlets pooled	coriander	40.2	40
129	electrofusion	Experiment 5- electrofusion 1	5 plantlets pooled	coriander	38.475	40
130	electrofusion	Experiment 5- electrofusion 1	5 plantlets pooled	coriander	42.73	40
131	electrofusion	Experiment 5- electrofusion 2	microplants pooled per jar	coriander	38.225	30.915	Atp9 amplicon sequenced
132	electrofusion	Experiment 5- electrofusion 2	microplants pooled per jar	coriander	39.48	40
133	electrofusion	Experiment 5- electrofusion 4	microplants pooled per jar	coriander	36.18	40
134	electrofusion	Experiment 5- electrofusion 4	microplants pooled per jar	coriander	38.85	40
135	PEG fusion	Experiment 5- PEG fusion 2	5 plantlets pooled	coriander	38.055	40
136	PEG fusion	Experiment 5- PEG fusion 2	5 plantlets pooled	coriander	41.815	40
137	PEG fusion	Experiment 5- PEG fusion 2	5 plantlets pooled	coriander	40.13	38.735
138	PEG fusion	Experiment 5- PEG fusion 2	5 plantlets pooled	coriander	38.32	40
139	PEG fusion	Experiment 5- PEG fusion 2	5 plantlets pooled	coriander	39.16	40
140	PEG fusion	Experiment 5- PEG fusion 2	5 plantlets pooled	coriander	40.545	40
141	PEG fusion	Experiment 5- PEG fusion 2	5 plantlets pooled	coriander	38.315	40
142	PEG fusion	Experiment 5- PEG fusion 2	5 plantlets pooled	coriander	40.035	40
143	PEG fusion	Experiment 5- PEG fusion 1	5 plantlets pooled	coriander	40.225	38.29
144	PEG fusion	Experiment 5- PEG fusion 1	5 plantlets pooled	coriander	41.295	40
145	PEG fusion	Experiment 5- PEG fusion 1	5 plantlets pooled	coriander	39.645	40
146	PEG fusion	Experiment 5- PEG fusion 1	5 plantlets pooled	coriander	40.335	40
147	PEG fusion	Experiment 5- PEG fusion 1	5 plantlets pooled	coriander	41.515	40
148	PEG fusion	Experiment 5- PEG fusion 1	5 plantlets pooled	coriander	39.295	40
149	PEG fusion	Experiment 5- PEG fusion 3	5 plantlets pooled	coriander	40.055	40
150	PEG fusion	Experiment 5- PEG fusion 3	5 plantlets pooled	coriander	42.38	40
151	PEG fusion	Experiment 5- PEG fusion 3	5 plantlets pooled	coriander	42.545	40
152	PEG fusion	Experiment 5- PEG fusion 3	5 plantlets pooled	coriander	38.67	40
153	PEG fusion	Experiment 5- PEG fusion 3	5 plantlets pooled	coriander	42.37	40
154	PEG fusion	Experiment 5- PEG fusion 3	5 plantlets pooled	coriander	42.225	40
155	PEG fusion	Experiment 5- PEG fusion 3	5 plantlets pooled	coriander	36.95	40
156	PEG fusion	Experiment 5- PEG fusion 3	5 plantlets pooled	coriander	40.045	40
157	PEG fusion	Experiment 5- PEG fusion 3	microplants pooled per jar	coriander	37.02	40
158	PEG fusion	Experiment 5- PEG fusion 4	microplants pooled per jar	coriander	39.445	40
159	PEG fusion	Experiment 5- PEG fusion 4	microplants pooled per jar	coriander	36.865	40
160	PEG fusion	Experiment 5- PEG fusion 2	microplants pooled per jar	coriander	38.225	40
161	PEG fusion	Experiment 5- PEG fusion 3	microplants pooled per jar	coriander	37.81	40
162	PEG fusion	Experiment 5- PEG fusion 3	microplants pooled per jar	coriander	37.43	40
163	PEG fusion	Experiment 5- PEG fusion 3	microplants pooled per jar	coriander	37.685	40
164	PEG fusion	Experiment 5- PEG fusion 4	microplants pooled per jar	coriander	38.715	40
